# Supplementary material for: Flexible Wireless Passive LC Pressure Sensor with Design Methodology and Cost-Effective Preparation
Source: Micromachines (Basel). 2021 Aug 18;12(8):976. doi: 10.3390/mi12080976 (PMC8399622; doi:10.3390/mi12080976)
Supplement: Supplementary file 1 [file micromachines-12-00976-s001.zip]

Archive with 1 entries (1 files):
- micromachines-1303060-supplementary.pdf
